# Supplementary material for: Correction: Overexpression of Nrdp1 in the Heart Exacerbates Doxorubicin-Induced Cardiac Dysfunction in Mice
Source: PLoS One. 2022 Apr 19;17(4):e0267515. doi: 10.1371/journal.pone.0267515 (PMC9017932; doi:10.1371/journal.pone.0267515)
Supplement: S2 File — (XLS) [file pone.0267515.s002.xls]

## Sheet: Sheet1
Western blot #1						Western blot #2						Western blot #3
LC3-I						LC3-I						LC3-I
	Region	Mean Density (Gray Lev)	Normalization				Region	Mean Density (Gray Lev)	Normalization				Region	Mean Density (Gray Lev)	Normalization
	WT+saline	7398.5	0.807617				WT+saline	7951.55	0.7418				WT+saline	7006.07	0.874105
	TG+saline	5947.62	0.60548				TG+saline	7509.65	0.687494				WT+saline	6427.5	0.878207
	WT+DOX	5830.59	0.602668				WT+DOX	3882.07	0.390584				TG+saline	7345.97	1.07183
	WT+DOX	6310.42	0.663652				WT+DOX	3696.13	0.373908				TG+saline	6940.53	0.997628
	TG+DOX	2670.96	0.285716				TG+DOX	2832.61	0.289734
	TG+DOX	3252.05	0.372954				TG+DOX	3906.07	0.410259
LC3-II						LC3-II						LC3-II
	Region	Mean Density (Gray Lev)	Normalization	LC3-II/LC3-I			Region	Mean Density (Gray Lev)	Normalization	LC3-II/LC3-I			Region	Mean Density (Gray Lev)	Normalization	LC3-II/LC3-I
	WT+saline	2863.94	0.312626	0.387097			WT+saline	3623.23	0.338011	0.455663			WT+saline	3551.93	0.443152	0.506978
	TG+saline	2827.59	0.287854	0.475415			TG+saline	3368.89	0.308416	0.448608			WT+saline	3392.5	0.463527	0.52781
	WT+DOX	12460.9	1.288	2.13717			WT+DOX	4913.85	0.494394	1.26578			TG+saline	3616.86	0.527723	0.492359
	WT+DOX	11135.7	1.17112	1.76466			WT+DOX	4759.23	0.481453	1.28762			TG+saline	3523.22	0.506425	0.507629
	TG+DOX	15822.4	1.69255	5.92388			TG+DOX	12838.5	1.31319	4.53238
	TG+DOX	19684	2.25742	6.05281			TG+DOX	17766.5	1.86603	4.54841
β-actin						β-actin						β-actin
	Region	Mean Density (Gray Lev)					Region	Mean Density (Gray Lev)					Region	Mean Density (Gray Lev)
	WT+saline	9160.9					WT+saline	10719.3					WT+saline	8015.13
	TG+saline	9822.98					TG+saline	10923.2					WT+saline	7318.89
	WT+DOX	9674.64					WT+DOX	9939.15					TG+saline	6853.7
	WT+DOX	9508.63					WT+DOX	9885.15					TG+saline	6957.03
	TG+DOX	9348.31					TG+DOX	9776.59
	TG+DOX	8719.71					TG+DOX	9521
	WT+saline	TG+saline	WT+DOX	TG+DOX
	0.387097	0.475415	2.13717	5.92388
	0.455663	0.448608	1.76466	6.05281
	0.506978	0.492359	1.26578	4.53238
	0.52781	0.507629	1.28762	4.54841
Mean+/-	0.469387	0.481003	1.61381	5.26437
SEM	0.06268	0.0252885	0.418003	0.837651
	LC3 II/LC3 I ratio
		WT+saline	TG+saline	WT+DOX	TG+DOX
	Ratio	1	1.02475	3.43812	11.2154
	SEM	0.06	0.03	0.42	0.84
