# Supplementary material for: Correction: Overexpression of Nrdp1 in the Heart Exacerbates Doxorubicin-Induced Cardiac Dysfunction in Mice
Source: PLoS One. 2022 Apr 19;17(4):e0267515. doi: 10.1371/journal.pone.0267515 (PMC9017932; doi:10.1371/journal.pone.0267515)
Supplement: S4 File — (XLS) [file pone.0267515.s004.xls]

## Sheet: Sheet1
Experiment #1						Experiment #2						Experiment #3
Cleaved-PARP						Cleaved-PARP						Cleaved-PARP
	Region	Mean Density (Gray Lev)	Normalization	Ratio			Region	Mean Density (Gray Lev)	Normalization	Ratio			Region	Mean Density (Gray Lev)	Normalization	Ratio
	Ad-Nrdp1+Saline	1002.8	0.0776192	1			Ad-Nrdp1+Saline	901.082	0.0512861	1			Ad-Nrdp1+Saline	1500.2	0.113876	1
	Ad-GFP+Saline	1011.22	0.0785522	1.01202			Ad-GFP+Saline	903.024	0.0531779	1.03689			Ad-GFP+Saline	1790.93	0.154492	1.35667
	Ad-Dn-Nrdp1+Saline	1033.09	0.0741722	0.955592			Ad-Dn-Nrdp1+Saline	999.123	0.0576718	1.12451			Ad-Dn-Nrdp1+Saline	1688.11	0.146532	1.28677
	Ad-Nrdp1+DOX	16453	1.37126	17.6666			Ad-Nrdp1+DOX	12007.4	0.667117	13.0078			Ad-Nrdp1+DOX	17086.3	1.70224	14.9482
	Ad-GFP+DOX	10711	0.826196	10.6442			Ad-GFP+DOX	7459.31	0.392343	7.65009			Ad-GFP+DOX	15811.2	1.21002	10.6258
	Ad-Dn-Nrdp1+DOX	3325.69	0.300886	3.87644			Ad-Dn-Nrdp1+DOX	2244.31	0.121445	2.36799			Ad-Dn-Nrdp1+DOX	4084.64	0.315049	2.76659
β-actin						β-actin						β-actin
	Region	Mean Density (Gray Lev)					Region	Mean Density (Gray Lev)					Region	Mean Density (Gray Lev)
	Ad-Nrdp1+Saline	12919.5					Ad-Nrdp1+Saline	17569.7					Ad-Nrdp1+Saline	13174
	Ad-GFP+Saline	12873.2					Ad-GFP+Saline	16981.2					Ad-GFP+Saline	11592.4
	Ad-Dn-Nrdp1+Saline	13928.3					Ad-Dn-Nrdp1+Saline	17324.3					Ad-Dn-Nrdp1+Saline	11520.4
	Ad-Nrdp1+DOX	11998.4					Ad-Nrdp1+DOX	17998.9					Ad-Nrdp1+DOX	10037.5
	Ad-GFP+DOX	12964.3					Ad-GFP+DOX	19012.2					Ad-GFP+DOX	13066.8
	Ad-Dn-Nrdp1+DOX	11053					Ad-Dn-Nrdp1+DOX	18480.1					Ad-Dn-Nrdp1+DOX	12965.1
	Ad-Nrdp1+Saline	Ad-GFP+Saline	Ad-Dn-Nrdp1+Saline	Ad-Nrdp1+DOX	Ad-GFP+DOX	Ad-Dn-Nrdp1+DOX
Ratio	1	1.1	1	15.2	9.6	3
SEM	0.22	0.19	0.16	2.3	1.7	0.78
